# Supplementary material for: Development of a Machine Learning-Based Prediction Model to Differentiate Infectious and Non-Infectious Diseases in Patients with Undiagnosed Fever: A Single Hospital-Based Retrospective Study
Source: J Clin Med. 2026 Mar 2;15(5):1905. doi: 10.3390/jcm15051905 (PMC12986460; doi:10.3390/jcm15051905)
Supplement: Supplementary file 1 [file jcm-15-01905-s001.zip]

Archive with 1 entries (1 files):
- jcm-4123309-supplementary.pdf
